# Supplementary material for: Systematic Review of Parkinsonism in Cerebrotendinous Xanthomatosis
Source: Neurol Int. 2025 Jul 30;17(8):117. doi: 10.3390/neurolint17080117 (PMC12389545; doi:10.3390/neurolint17080117)
Supplement: Supplementary file 1 [file neurolint-17-00117-s001.zip]

Archive with 1 entries (1 files):
- neurolint-3738340-supplementary.xlsx
