# Supplementary material for: Systematic Review of Parkinsonism in Cerebrotendinous Xanthomatosis
Source: Neurol Int. 2025 Jul 30;17(8):117. doi: 10.3390/neurolint17080117 (PMC12389545; doi:10.3390/neurolint17080117)
Supplement: Supplementary file 1 [file neurolint-17-00117-s001.zip › neurolint-3738340-supplementary.xlsx]

## Sheet: Sheet1
Supplemental Table S1. Clinical data for subjects with confirmed diagnosis of CTX and parkinsonism.
Country of origin	Hungary	Hungary	Colombia	Colombia	Colombia	Japan	Japan	Japan	Japan	Japan	Taiwan	Taiwan	Italian	Italy	Spain	Spain	Italy	India	India	UK	Spain	Italy	Netherlands-Dutch	Italy	Belgium	Germany	Germany	Germany	Netherlands-Dutch	South Korea	South Korea	South Korea	China	Taiwan	Taiwan	Japan	China	India	USA	Netherlands	Taiwanese-USA?	USA	Brazil	USA- German/English	Poland	China	Netherlands-Dutch	Turkish	Turkey
Patient ID in reference	Proband	Identical Twin	Index Case	Case 2	Case 3	1, 6(S.S), 5, Fujiyama, Fujiyama	CTX-1, 2, Wakamatsu 1.1, Wakamatsu	CTX-2, 3, Wakamatsu 1.2, Wakamatsu	CTX-3, Wakamatsu, Wakamatsu	1, 1, Kuwabara, Kuwabara	Case 1, Case A, CTX-3, I-1, Case 3, I-1, I-1, 14	Case 2, Case B, CTX-1, I-2, Case 4, I-2, I-2, 14	1, 13DFB	1,4,14,27R,26LR	1; 1; 5-1; 5-1	1, Grandas, Grandas	1,8,8	Index II.7	Case 2 II.3	1	1	12DSC	B, F3-7, CTX7	3GB;3;9; 4B;2A; 2/5; 4BMG	1	1	2	3	1, CTX4, 11	2	5	6	1	I-1	I-2	1	1	3	1	1	11	4	HSP11	V:1	1	1	10, 47, CTX1	VI-1, 47-1	10, 18-1
Family ID in reference	13	13	15	15	15		T	T	S		20	20											39	25
References	Zadori 2017	Zadori 2017	Giraldo-Chica 2015	Giraldo-Chica 2015	Giraldo-Chica 2015	Fujiyama 1991, Kuriyama 1991, Hokezu 1992, Rubio-Agusti 2012, Stelten 2019b	Wakamatsu 1999, Ohno 2001, Rubio-Agusti 2012, Stelten 2019b	Wakamatsu 1999, Ohno 2001, Rubio-Agusti 2012, Stelten 2019b	Wakamatsu 1999, Rubio-Agusti 2012, Stelten 2019b	Kuwabara 1996, Ohno 2001, Rubio-Agusti 2012, Stelten 2019b	Chang 1992, Lee 2002, Wang 2006, Su 2010, Chang 2010, Chen 2011b, Chen 2014, Zhang 2020b, Rubio-Agusti 2012, Stelten 2019b	Chang 1992, Lee 2002, Wang 2006, Su 2010, Chang 2010, Chen 2011b, Chen 2014, Zhang 2020b, Rubio-Agusti 2012, Stelten 2019b	Mignarri 2012b, Mignarri 2017, Rubio-Agusti 2012, Stelten 2019b	Dotti 2000, Dotti 2001, Mignarri 2011, Ginanneschi 2013, Mignarri 2017, Rubio-Agusti 2012, Stelten 2019b	Pilo-de-la-Fuente 2008, Pilo 2011, Pilo-de-la-Fuente 2011a, Pilo-de-la-Fuente 2011b, Rubio-Agusti 2012, Stelten 2019b	Grandas 2002, Rubio-Agusti 2012, Stelten 2019b	Fiorelli 1990, Dotti 1991, Mondelli 1992, Rubio-Agusti 2012, Stelten 2019b	Rubio-Agusti 2012, Stelten 2019b	Rubio-Agusti 2012, Stelten 2019b	Kirmi 2011, Rubio-Agusti 2012, Stelten 2019b rubio is wrong	Posada 2011	Mignarri 2017, Stelten 2019b	Verrips 1997, Verrips 2000, Stelten 2019b	Dotti 1991, Mondelli 1992, Dotti 2001, Mignarri 2011, Ginanneschi 2013, Mignarri 2014, Mignarri 2017, Stelten 2019b	Schotsmans 2012	Roeben 2020	Roeben 2020	Roeben 2020	Verrips 2000, Stelten 2019b, Stelten 2022	Kim 2022	Kim 2022	Kim 2022	Yu 2023	Lee 2019	Lee 2019	Nakamura 2000	Zhao 2024	Katragadda 2024	Rich 2023	Bouwes Bavinck 1986	Duell 2018	Wong 2018	Burguez 2017	Lorincz 2005	Ostrowska 2011	Li 2020	Stelten 2018, Stelten 2019, Stelten 2019b	Yunisova 2019, Zubarioglu 2024	Kisa 2021, Zubarioglo 2024
CTX variant NM_000784.4	c.819delT hom	c.819delT hom	c.1183_1184insT hom	c.1183_1184insT hom	c.1183_1184insT hom	no genetic testing	c.583G>T hom	c.583G>T hom	c.1420C>T hom	c.1421G>A hom	c.305del hom	c.305del hom	c.808C>T;c.1435C>T	c.380G>A hom	c.845-1G>A hom	no genetic testing	no genetic testing	no genetic testing	no genetic testing	no genetic testing	c.1184+1G>A hom	c.1263+1G>A hom	c.844+1G>A hom	c.646G>C; c.1263+5G>T	c.1263+1G>A hom	c.379C>T;c.1016C>T	c.646G>C;c.1184+1G>A	c.1183C>A hom	c.1183C>T;c.1263+1G>A	c.1214G>A;c.1420C>T	c.1214G>A;c.435G>T	c.1214G>A;c.435G>T	c.435G>T;c.1263+1G>A	c.435G>T; c.1264A>G	c.435G>T; c.1264A>G	c.1420C>T hom	c.1214G>A;c.1420C>T	c.1184+1G.A; c.1537C>T	genetically confirmed	no genetic testing	genetically confirmed	no genetic testing	c.1421G>A hom	c.1183C>T hom	no genetic testing	c.1016C>T; c.1263+1G> A.	c.1016C>T hom	c.1_5del hom	c.808C> T hom
Amino acid change	p.(Asp273Glufs*13)	p.(Asp273Glufs*13)	p.(Arg395Leufs*18)	p.(Arg395Leufs*18)	p.(Arg395Leufs*18)		p.(Glu195*)	p.(Glu195*)	p.(Arg474Trp)	p.(Arg474Gln)	p.(Pro102Leufs*5)	p.(Pro102Leufs*5)	p.(Arg270*);p.(Arg479Cys)	p.(Arg127Gln)	splice						splice	splice	splice	p.Ala216Pro;splice	splice	p.(Arg127Trp);p.(Thr339Met)	p.(Ala216Pro);splice	p.(Arg395Ser)	p.(Arg395Cys);splice	p.(Arg405Gln);p.(Arg474Trp)	p.(Arg405Gln);p.(Gly145Gly)	p.(Arg405Gln);p.(Gly145Gly)	p.(Gly145Gly); splice	p.(Gly145Gly);p.(Thr422Ala)	p.(Gly145Gly);p.(Thr422Ala)	p.(Arg474Trp)	p.(Arg405Gln);p.(Arg474Trp)	p.(Arg513Cys); splice	variants not available		variants not available		p.(Arg474Gln)	p.(Arg395Cys)		p.(Thr339Met);splice	p.(Thr339Met)	p.?	p.(Arg270*)
Sex	F	F	M	F	M	M	F	F	F	F	F	M	F	M	M	F	F	M	M	M	M	M	F	F	M	F	M	F	M	M	M	M	F	M	M	M	F	M	M	F	F	M	F	F	M	M	M	F	M
Age at last report	40	40	60	64	65	48	39	36	33	35	56	51	67	55	56	51	43	49	63	45	45	49	48	50	44	55	38	62	52	55	54	58	47	38	37	43	27	66	42	65	38	68	49	54	36	40	43	58	48
Age at onset CTX	5	5	25	15	4	14	1.5	1.5	9	30	6	7	50	10	18	26	2	16	12	5	NA	NA	40	10	44	43	15	30	34	54	8	8	NA	14	16	20	7	56	20	20	1	NA	22	5	5	9	1	13	15
Age at diagnosis CTX	40	40	NA	NA	NA	44	30	31	33	31	37	32	67	45	52	39	43	31	44	43	36	NA	41	36	44	43	15	30	37	55	54	58	NA	38	37	43	27	66	22	65	38	41	49	54	34	40	43	57	48
Age diagnosis/onset parkinsonsim	40	40	54	40	41	40	38	31	33	31	45	42	67	35	40	37	38	46	62	43	36	NA	NA	NA	44	NA	NA	NA	40	55	NA	NA	NA	38	37	43	12	66	20	NA	36	66	NA	48	36	30	42	30	48
Age treament start CDCA	NA	NA	NA	NA	NA	44	30	31	33	31	37	32	67	49	52	39	43	43	57	43	36	-	NA	36	-	NA	NA	NA	37	NA	54	58	NA	NA	NA	43	27	66	22	65	38	44	NA	54	34	40	43	57	48
Treatment Drug CDCA						+	+	+	+	+	+	+	+	+	+	+	+	+	+	+	+		NA	+		+	+	+	+	NA	+	+	NA	NA	NA	+	+	+	+	+	+	+	NA	+	+	+	+	+	+
CTX benefit from CDCA?						-	-	-	+	-	-	-	-	-	-	-	NA	-	-	-	+		NA	NA		NA	NA	NA	+	NA	-	-	NA	NA	NA	-	-	-	+	+	+	+	NA	NA	-	-	-	+	+
parkinson benefit from CDCA?						-	-	-	+	-	-	-	-	-	-	-	NA	-	-	-	-		NA	NA		NA	NA	NA	-	NA	-	-	NA	NA	NA	-	+	-	-	-	-	-	NA	NA	-	-	-	NA	NA
Treatment drug parkinsonism	+	NA	NA	NA	+	+	+	+	-	+	+	+	+	+	NA	+	-	+	-	+	-	NA	NA	NA	+	NA	NA	NA	NA	NA	+	+	NA	NA	NA	+	NA	+	+	NA	+	NA	NA	NA	NA	+	+	NA	NA
Age treatment start	40	NA	NA	NA	49	44	38	31		31	47	45	67	37	NA	39		43		45		NA	NA	NA	44	NA	NA	NA	NA	NA	54	58	NA	NA	NA	43	NA	66	35	NA	36	NA	NA	NA	NA	40	43	NA	NA
CTX benefit from Parkinson drug?	NA	NA	NA	NA	-	-	-	-		-	-	-	-	NA	NA	-		-		-		NA	NA	NA	-	NA	NA	NA	NA	NA	-	-	NA	NA	NA	-	NA	-	NA	NA	-	NA	NA	NA	NA	-	-	NA	NA
parkinson benefit from Parkinson drug?	+	NA	NA	NA	+	+	-	+		-	+	+	-	+	NA	+		+		+		NA	NA	NA	+	NA	NA	NA	NA	NA	-	-	NA	NA	NA	+	NA	-	+	NA	+	NA	NA	NA	NA	-	+	NA	NA
Treatment Drug Parkinson Diphenylpyraline hydrochloride (DPP)	-	-	-	-	-	NA	+	+	NA	+	-	-	NA	NA	NA	NA	NA	NA	NA	NA	-	NA	NA	NA	NA	NA	NA	NA	NA	NA	NA	NA	NA	NA	NA	NA	NA	NA	NA	NA	NA	NA	NA	NA	NA	NA	NA	-	NA
Age treatment started						NA	38	31	NA	31			NA	NA	NA	NA	NA	NA	NA	NA	-	NA	NA	NA	NA	NA	NA	NA	NA	NA	NA	NA	NA	NA	NA	NA	NA	NA	NA	NA	NA	NA	NA	NA	NA	NA	NA	-	NA
CTX benefit from Parkinson drug?						NA	-	-	NA	-			NA	NA	NA	NA	NA	NA	NA	NA	-	NA	NA	NA	NA	NA	NA	NA	NA	NA	NA	NA	NA	NA	NA	NA	NA	NA	NA	NA	NA	NA	NA	NA	NA	NA	NA	-	NA
parkinson benefit from Parkinson drug?						NA	+	+	NA	+			NA	NA	NA	NA	NA	NA	NA	NA	-	NA	NA	NA	NA	NA	NA	NA	NA	NA	NA	NA	NA	NA	NA	NA	NA	NA	NA	NA	NA	NA	NA	NA	NA	NA	NA	-	NA
IMAGING FINDINGS																												normal MRI
Brain MRI	+	+	+	+	+	+	+	+	+	+	+	+	+	+	+	+	+	+	+	+	+	+	NA	+	+	+	NA	+	+	+	+	+	+	+	+	+	+	+	+	-	+	+	+	+	+	+	+	+	+
Cortical or cerebral atrophy			+	+	+	+	+	+	-	-	+	+	+	+	+	-	+	+	+	+	+	+		+					+	+	+	+	+			+	+	+			+			+	+	+	+		+
Cerebellum	+	+		+		+	+	+	+	+	+	+	+	+	+	+	+	+	+	+	+	+		+	+	+			+		+		+	+	+	+	-	+	+		+	+	+	+	+	+	+	+	+
Basal ganglia					+	+	+	+		-	+	+	+	-		-	+	+		+	+				+				+				+					+			+			+				+
White matter lesions	+		+	+	+		+	+			+	+	+	+	+		+	+		+		+		+		+			+		+		+	+	+			+						+	+	+		+	+
Functional dopaminergic imaging	NA	NA	NA	NA	NA	NA	+	-	-	+	+	+	+	NA	NA	NA	NA	+	+	+	+	NA	NA	NA	+	NA	NA	NA	NA	NA	+	NA	+	NA	NA	NA	NA	NA	NA	NA	NA	NA	NA	NA	NA	+	NA	NA	NA
[123I] FP-CIT DaTscan SPECT							-	-	-	-	-	-	+abn					+abn	+abn	+abn	+abn				+abn								+abn													-
[99mTc] TRODAT-1 SPECT							-	-	-	-	+abn	+abn	-					-	-	-	-				-								-													-
[18F] 6FD PET (6-fluoro-L-dopa)							-	-	-	+abn	-	-	-					-	-	-	-				-								-													-
[18F] FP-CIT PET (N-(3-fluoropropyl)-2β-carboxymethoxy-3β-(4-iodophenyl) nortropane)																															+abn
[18F] FP-DTBZ PET (9-fluoropropyl-(+)-dihydrotetrabenazine)							-	-	-	-	-	-	-					-	-	-	-				-								-													+nl
[11C] NMSP PET (N-methylspiperone)							+nl	-	-	+nl	-	-	-					-	-	-	-				-								-													-
[123I] IBZM SPECT (Iodobenzamide)							-	-	-	-	-	-	-					-	-	-	+abn				-								-													-
HEAD and NECK
Cataract	+	+		+		+	+	+	+	-	+	+	*	+	+	+	+	+	+	+	+	+	+	+	+	+	+	+	+	-	+	+					+	+	+	+	+	+	+	+	+	+		+	+
SKELETAL
Tendon xanthomas			+	+	+	+	+	+	+	+	+	+	+	+	-	+	+	-	+	+	+	+	+	+		-	-	+		+	+	+	+	+	+	+	+	+		+	+	+		+		+	+	+	+
NEUROLOGIC
Cognitive deficits	+	+	+	+	+	+	+	+	+	-	+	+	+	+	+	+	+	+	+	+	+	+	+	+	+	+	+	+	+	+	+	+	-	+	+	+	+	-	+	+	+	-	+	+	+	+	+	+	+
Psychiatric signs	+	+	+	+	+	+	+	+	+		-	-	+	+	+	+		+	+	-		+		+		-	+	+						+	+		+		+		+				+	-	+		+
Seizures			-	+	+		+	+	+								+	-	-	-			+	+		+	-	-		-	-	-					+		+	+				+	+	+		+	-
Cerebellar signs	+	+	-	+	-	+	+	+	+	+	+	+	+	+	+	+	+	+	+	+	+	+	+	+	+	+	+	+	+		+	+	+	+	+	+		+	+	+	+	+	+	+	+	+	+	+	+
Pyramidal signs	+		-	+	+	+	+	+	+	+	+	+	-	+	+	+	+	+	+	+			+	+	+	+	NA	-	+	+	+	+				+	+	+	-	+			+	+	+	+		+	+
Peripheral neuropathy			-	-	-		+				+	+	-	-	-		+	-	+	+	+		+	+	+	+	-	NA	+	NA	+	+		+	+				-	+			+		+			+	+
Postural Tremor			+																			NA	NA	NA		NA	NA	NA	NA	NA	NA	NA	NA						+	NA						+	+
Dystonia																		+	+		+	NA	NA	NA		NA	NA	NA	NA	NA	NA	NA	NA					-		NA	+		+						+
Parkinsonism	+	+	+	+	+	+	+	+	+	+	+	+	+	+	+	+	+	+	+	+	+	+	+	+	+	+	+	+	+	+	+	+	+	+	+	+	+	+	+	+	+	+	+	+	+	+	+	+	+
Resting Tremor	+				+	+	+	+	+		+	+	+	+		+		-	-	-		NA	NA	NA	+	NA	NA	NA	NA	NA	NA	NA	NA		+		+		+	NA	+					+	+
Bradykinesia	+	+				+	+	+	+	+	+	+	+	+		+		+	+	+		NA	NA	NA	+	NA	NA	NA	NA	NA	NA	NA	NA	+	+			+	+	NA	+	+		+	+	+	+	+
Rigidity	+	+	+	+	+	+	+	+	-	+	+	+		+	+	+	+	+	-	+	+	NA	NA	NA	+	NA	NA	NA	NA	NA	NA	NA	NA	+	+	+	+		+	NA	+	+		+		+	+	+
Hypomimia	+				+	+				+	+	+	+	+		+	+	+	-	+		NA	NA	NA	+	NA	NA	NA	NA	NA	NA	NA	NA	+	+	+		+		NA	+				+		+
Asymetrical parkinson	-	+	NA	+	NA	NA	-	-	NA	+	NA	NA	NA	+	-	+	NA	+	+	+	NA	NA	NA	NA	+	NA	NA	NA	NA	NA	+	NA	NA	NA	NA	NA	NA	NA	+	+	+	NA	NA	NA	NA	-	NA	-	NA
LIVER and GASTROINTESTINAL
Chronic diarrhea	+		-	+	+																					+	+	-	+	-	-	-						-						+		+	+	+	-
LAB ABNORMALITIES
Serum cholestanol	12 ug/mL (ref 1.2 - 5)	14 ug/mL (ref 1.2 - 5)	Not tested	Not tested	Not tested	20.5 ug/ml (ref 2.45 +- 0.83)	47 ug/ml (ref 2.4 +- 0.7)	12 ug/ml (ref 2.4 +-0.7)	31.4 ug/ml (ref 2.4 +-0.7)	7.0 ug/ml (ref 2.45 +- 0.83)	41 ug/ml (ref: <3.37)	47 ug/ml (ref: <3.37)	6.2 ug/ml (ref 3.37 +- 0.155)	2 ug/ml (ref<0.1)	22 ug/mL (ref 1.2 - 5)	31 ug/ml (ref 2.45 +- 0.4)	17 ug/mL (ref <1)	37 ug/mL (ref 1.2 - 5)	47 ug/mL (ref 1.2 - 5)	Elevatd bile alcohols	41 ug/mL (ref 1.2 - 5)	Not reported	31 ug/mL (ref 1.2 - 5)	16 ug/mL (ref: 3.4 ± 1.6) and 22 ug/mL (ref: <10)	42 ug/mL (ref <5.4)	Elevated	Elevated	Elevated	40.4 ug/mL (ref 1.2 - 5)	Not tested	13 ug/mL (ref 0.86–3.71)	9.3 ug/mL (ref 0.86–3.71)	Elevated	20 ug/mL (ref:3.37 ± 1.55)	25 ug/mL (ref: 3.37 ± 1.55)	34 ug/mL (ref 2.35 +- 0.73)	Not tested	Not tested	Elevated	14 ug/mL (ref 1.2 - 5)	17.5 ug/mL (ref <3.7)	Elevated	16 ug/mL (ref 1.7 ± 0.12)	40 ug/mL (ref <18)	Elevated	18 μg/mL (ref <3.75)	31 ug/mL (ref 1.2 - 5)	8 ug/mL (ref <3.75)	35 ug/mL (ref <3.75)
[truncated: 23 more columns]
